# Supplementary material for: The relationship between the gut microbiome and the risk of respiratory infections among newborns
Source: Commun Med (Lond). 2022 Jul 14;2:87. doi: 10.1038/s43856-022-00152-1 (PMC9283516; doi:10.1038/s43856-022-00152-1)
Supplement: Supplementary file 2 — Supplementary Data 1 [file 43856_2022_152_MOESM2_ESM.xlsx]

## Sheet: Sheet1
outcomes	strat	RR	upperci	lowerci	num	outcomesnum
All Infections and Symptoms	Overall N = 465	1.39	1.77	1.1	488	All Infections and Symptoms N Outcomes = 488
Upper RTI	Overall N = 465	1.4	1.76	1.12	295	Upper RTI N Outcomes = 295
Lower RTI	Overall N = 465	1.5	2.6	0.87	49	Lower RTI N Outcomes = 49
Wheezing	Overall N = 465	1.3	2.07	0.81	43	Wheezing N Outcomes = 43
Diarrhea	Overall N = 465	1.44	2.25	0.92	36	Diarrhea N Outcomes = 36
All Infections and Symptoms	Vaginal Delivery N = 339	1.62	2.15	1.23	370	All Infections and Symptoms N Outcomes = 370
Upper RTI	Vaginal Delivery N = 339	1.85	3.51	0.98	226	Upper RTI N Outcomes = 226
Lower RTI	Vaginal Delivery N = 339	1.89	3.72	0.96	38	Lower RTI N Outcomes = 38
Wheezing	Vaginal Delivery N = 339	2	3.45	1.16	32	Wheezing N Outcomes = 32
Diarrhea	Vaginal Delivery N = 339	1.86	3.03	1.14	27	Diarrhea N Outcomes = 27
All Infections and Symptoms	Cesarean Delivery N = 126	0.95	1.55	0.58	118	All Infections and Symptoms N Outcomes = 118
Upper RTI	Cesarean Delivery N = 126	0.94	3.29	0.27	69	Upper RTI N Outcomes = 69
Lower RTI	Cesarean Delivery N = 126	0.94	3.21	0.28	11	Lower RTI N Outcomes = 11
Wheezing	Cesarean Delivery N = 126	0.47	1.12	0.2	11	Wheezing N Outcomes = 11
Diarrhea	Cesarean Delivery N = 126	0.74	1.69	0.32	9	Diarrhea N Outcomes = 9
