# Supplementary material for: The relationship between the gut microbiome and the risk of respiratory infections among newborns
Source: Commun Med (Lond). 2022 Jul 14;2:87. doi: 10.1038/s43856-022-00152-1 (PMC9283516; doi:10.1038/s43856-022-00152-1)
Supplement: Supplementary file 3 — Supplementary Data 2 [file 43856_2022_152_MOESM3_ESM.xlsx]

## Sheet: Sheet1
Estimate	StdError	zValue	Pvalue	group	species
0.0109357	0.0055961	3.81877	0.0506815	overall	Bifidobacterium_bifidum
-0.00343746	0.00457591	0.564313	0.452528	overall	Bifidobacterium_breve
0.00219514	0.0044293	0.245615	0.62018	overall	Bifidobacterium_longum
-0.00826653	0.00531048	2.42314	0.119555	overall	Bacteroides_vulgatus
-0.0026851	0.00482545	0.309631	0.577907	overall	Eggerthella_unclassified
-0.0040655	0.00694199	0.342972	0.558119	overall	Streptococcus_thermophilus
-0.00570395	0.00626212	0.829676	0.362366	overall	Ruminococcus_torques
-0.00878567	0.00739209	1.41259	0.234627	overall	Bifidobacterium_dentium
-0.0103216	0.00550695	3.51293	0.0608917	overall	Coprobacillus_unclassified
-0.0148795	0.00866913	2.94595	0.0860929	overall	Clostridium_hathewayi
-0.00111624	0.00545274	0.0419066	0.837798	overall	Eggerthella_lenta
0.000800691	0.00806881	0.00984715	0.920953	overall	Streptococcus_salivarius
0.00186618	0.00679487	0.0754302	0.783589	overall	Subdoligranulum_unclassified
-0.00151865	0.00520709	0.0850604	0.770553	overall	Streptococcus_parasanguinis
-0.00881502	0.00775854	1.29088	0.255885	overall	Enterococcus_casseliflavus
-0.00677849	0.00585852	1.33872	0.24726	overall	Clostridium_ramosum
-0.0199711	0.00794418	6.31981	0.0119396	overall	Clostridium_bartlettii
-0.0100042	0.00990031	1.0211	0.312258	overall	Clostridium_bolteae
-0.0064432	0.00485577	1.7607	0.184537	overall	Escherichia_coli
0.00749973	0.00622853	1.44984	0.228554	overall	Rothia_mucilaginosa
0.00928791	0.00463974	4.00727	0.0453044	overall	Actinomyces_graevenitzii
0.00531444	0.00544222	0.953594	0.328806	overall	Actinomyces_odontolyticus
0.0245204	0.00704799	12.1038	0.000503181	overall	Veillonella_unclassified
0.0109919	0.00664946	2.73257	0.0983209	overall	Streptococcus_mitis_oralis_pneumoniae
0.0033247	0.00494418	0.452186	0.501299	overall	Finegoldia_magna
-0.00782867	0.00474856	2.71802	0.0992211	overall	Escherichia_unclassified
-0.00390308	0.00714934	0.298045	0.58511	overall	Flavonifractor_plautii
-0.0142944	0.00755102	3.58363	0.0583515	overall	Enterococcus_avium
0.00304465	0.00813867	0.139948	0.708332	overall	Lactococcus_lactis
-0.00793909	0.00592868	1.79319	0.180538	overall	Bacteroides_fragilis
0.00653972	0.00527489	1.53706	0.215056	overall	Enterococcus_faecalis
-0.00465778	0.00535998	0.755148	0.384851	overall	Parabacteroides_unclassified
-0.00327339	0.00553779	0.3494	0.554453	overall	Parabacteroides_distasonis
0.00516148	0.00560147	0.849073	0.356815	overall	Streptococcus_vestibularis
0.00468458	0.0073727	0.403727	0.525171	overall	Bifidobacterium_pseudocatenulatum
-0.00900062	0.00567057	2.51936	0.112456	overall	Ruminococcus_gnavus
0.0037678	0.00510304	0.545152	0.460305	overall	Dolosigranulum_pigrum
-0.00159049	0.00589343	0.0728328	0.787256	overall	Gemella_unclassified
-0.0174493	0.00947144	3.39408	0.0654309	overall	Bifidobacterium_adolescentis
-0.00398706	0.00563029	0.50147	0.478855	overall	Bacteroides_uniformis
-0.0187841	0.00752215	6.23585	0.0125189	overall	Clostridium_nexile
-0.00963119	0.00848283	1.28907	0.256219	overall	Bacteroides_thetaiotaomicron
-0.00283493	0.00727201	0.151976	0.696655	overall	Bacteroides_ovatus
-0.0181872	0.00924727	3.86816	0.0492103	overall	Erysipelotrichaceae_bacterium_6_1_45
0.00170037	0.00621559	0.0748384	0.784418	overall	Lactobacillus_rhamnosus
0.00172236	0.00489401	0.123856	0.724889	overall	Enterobacter_cloacae
0.00194049	0.00569879	0.115947	0.733473	overall	Klebsiella_unclassified
-0.00534568	0.00549942	0.944868	0.331029	overall	Bacteroides_dorei
0.00576985	0.00492779	1.37096	0.241648	overall	Klebsiella_oxytoca
0.012351	0.00497223	6.17019	0.0129921	overall	Streptococcus_infantis
0.0044056	0.00548415	0.645343	0.421783	overall	Veillonella_atypica
0.000454886	0.00492648	0.00852573	0.926432	overall	Gemella_haemolysans
0.00913609	0.00728581	1.57241	0.209858	overall	Lactobacillus_gasseri
-0.00218207	0.0055757	0.153158	0.695536	overall	Clostridium_perfringens
0.00711475	0.00493807	2.07589	0.149642	overall	Haemophilus_parainfluenzae
0.0135807	0.00525248	6.68523	0.00972148	overall	Veillonella_parvula
0.0073376	0.0109163	0.451815	0.501474	overall	Staphylococcus_epidermidis
0.00558139	0.00504188	1.22546	0.268291	overall	Corynebacterium_pseudodiphtheriticum
0.014852	0.00563833	6.93855	0.00843573	overall	Veillonella_dispar
0.0126019	0.00511695	6.06529	0.0137864	overall	Haemophilus_haemolyticus
0.0118413	0.0047099	6.32084	0.0119327	overall	Haemophilus_influenzae
0.00285883	0.00467494	0.373959	0.540854	overall	Klebsiella_pneumoniae
0.00412507	0.00492057	0.7028	0.401844	overall	Staphylococcus_aureus
-0.000971715	0.00582737	0.0278057	0.867567	overall	Varibaculum_cambriense
-0.00128642	0.00701939	0.0335867	0.854589	overall	Citrobacter_unclassified
0.000634827	0.00696733	0.00830192	0.927401	overall	Citrobacter_freundii
-0.0138452	0.0135792	1.03956	0.307923	overall	Clostridium_butyricum
-0.00201872	0.00688424	0.0859886	0.76934	overall	Anaerococcus_vaginalis
-0.00663291	0.00782411	0.718684	0.396576	overall	Anaerococcus_obesiensis
-0.0141936	0.00981257	2.09229	0.148044	overall	Clostridium_innocuum
-0.0075131	0.00520864	2.08061	0.149181	overall	Staphylococcus_hominis
-0.00808069	0.00743048	1.18267	0.276813	overall	Clostridium_difficile
-0.0072861	0.00756249	0.928242	0.33532	overall	Streptococcus_anginosus
-0.00464579	0.00676897	0.471058	0.492501	overall	Raoultella_ornithinolytica
0.00527546	0.00601144	0.770127	0.380178	overall	Streptococcus_peroris
-0.0117794	0.00604835	3.79293	0.0514693	overall	Peptoniphilus_harei
-0.00430384	0.00678312	0.40258	0.52576	overall	Streptococcus_tigurinus
0.00177219	0.00581392	0.0929141	0.760505	overall	Rothia_unclassified
0.00826562	0.0048947	2.85167	0.0912793	overall	Atopobium_parvulum
0.00610843	0.00800834	0.581801	0.445607	overall	Corynebacterium_propinquum
-0.00951435	0.00914098	1.08336	0.297947	overall	Corynebacterium_kroppenstedtii
0.00102575	0.00666942	0.023654	0.877769	overall	Staphylococcus_lugdunensis
-0.0189071	0.00655195	8.32739	0.00390518	overall	Propionibacterium_avidum
0.00736869	0.00810852	0.825843	0.363477	overall	Acinetobacter_ursingii
-0.0285337	0.0100256	8.10029	0.00442581	overall	Propionibacterium_acnes
0.0140464	0.00649425	4.67811	0.0305493	overall	Corynebacterium_accolens
0.0027475	0.00824074	0.111159	0.738829	overall	Actinomyces_neuii
0.0148199	0.00648174	5.22764	0.0222307	vaginal	Bifidobacterium_bifidum
-0.00869629	0.0054014	2.59212	0.107397	vaginal	Bifidobacterium_breve
0.00310935	0.00498498	0.389056	0.532796	vaginal	Bifidobacterium_longum
-0.0111681	0.00644574	3.00203	0.0831601	vaginal	Bacteroides_vulgatus
-0.00188616	0.00575028	0.107592	0.742902	vaginal	Eggerthella_unclassified
-0.00283982	0.00790347	0.129105	0.719361	vaginal	Streptococcus_thermophilus
-0.0029579	0.00708009	0.174538	0.67611	vaginal	Ruminococcus_torques
-0.00589848	0.00795836	0.54933	0.458591	vaginal	Bifidobacterium_dentium
-0.00674251	0.00658546	1.04826	0.305907	vaginal	Coprobacillus_unclassified
-0.0150122	0.0104521	2.06292	0.15092	vaginal	Clostridium_hathewayi
-0.00107618	0.00643449	0.0279732	0.867172	vaginal	Eggerthella_lenta
-0.000874503	0.00980262	0.00795864	0.928914	vaginal	Streptococcus_salivarius
0.003705	0.0086783	0.182267	0.669433	vaginal	Subdoligranulum_unclassified
0.00723943	0.00841053	0.740904	0.389371	vaginal	Streptococcus_parasanguinis
-0.00729073	0.00864132	0.711839	0.398834	vaginal	Enterococcus_casseliflavus
-0.00541646	0.00741971	0.532913	0.465385	vaginal	Clostridium_ramosum
-0.0262246	0.0117348	4.99418	0.0254327	vaginal	Clostridium_bartlettii
-0.00776882	0.0113748	0.466469	0.494616	vaginal	Clostridium_bolteae
-0.0103753	0.00579711	3.20318	0.0734951	vaginal	Escherichia_coli
0.0072742	0.00857679	0.719318	0.396368	vaginal	Rothia_mucilaginosa
0.00348543	0.00609691	0.326809	0.567544	vaginal	Actinomyces_graevenitzii
0.00598253	0.00576686	1.0762	0.29955	vaginal	Actinomyces_odontolyticus
0.0260145	0.00909739	8.17705	0.00424236	vaginal	Veillonella_unclassified
0.00773558	0.00819626	0.890748	0.345275	vaginal	Streptococcus_mitis_oralis_pneumoniae
0.00618853	0.00565546	1.1974	0.273843	vaginal	Finegoldia_magna
-0.0120193	0.00543933	4.88278	0.0271259	vaginal	Escherichia_unclassified
-0.00287575	0.00812885	0.125153	0.723511	vaginal	Flavonifractor_plautii
-0.0139506	0.00954766	2.13496	0.143974	vaginal	Enterococcus_avium
0.00902508	0.0116718	0.5979	0.43938	vaginal	Lactococcus_lactis
-0.0119494	0.00781435	2.33834	0.126224	vaginal	Bacteroides_fragilis
0.00678595	0.00648787	1.094	0.295587	vaginal	Enterococcus_faecalis
-0.00542984	0.00602103	0.813268	0.367156	vaginal	Parabacteroides_unclassified
-0.00749443	0.00707942	1.12068	0.289772	vaginal	Parabacteroides_distasonis
0.00534795	0.00853757	0.39238	0.531051	vaginal	Streptococcus_vestibularis
0.00516564	0.0100012	0.266772	0.605506	vaginal	Bifidobacterium_pseudocatenulatum
-0.00774368	0.00614635	1.5873	0.207712	vaginal	Ruminococcus_gnavus
0.00108431	0.00611609	0.031431	0.859282	vaginal	Dolosigranulum_pigrum
-0.00597185	0.00760355	0.616857	0.432217	vaginal	Gemella_unclassified
-0.0142924	0.0107605	1.76418	0.184104	vaginal	Bifidobacterium_adolescentis
-0.0063056	0.00696809	0.818891	0.365505	vaginal	Bacteroides_uniformis
-0.0155943	0.00819706	3.61921	0.0571159	vaginal	Clostridium_nexile
-0.0201188	0.0115073	3.05672	0.0804037	vaginal	Bacteroides_thetaiotaomicron
0.000338961	0.0077069	0.00193437	0.964919	vaginal	Bacteroides_ovatus
-0.0226189	0.0161942	1.95086	0.162494	vaginal	Erysipelotrichaceae_bacterium_6_1_45
0.0057617	0.00754854	0.582606	0.445293	vaginal	Lactobacillus_rhamnosus
0.00308891	0.00557011	0.307527	0.579202	vaginal	Enterobacter_cloacae
0.00631997	0.00637337	0.983312	0.321383	vaginal	Klebsiella_unclassified
-0.0123399	0.00671175	3.38025	0.0659822	vaginal	Bacteroides_dorei
0.00699722	0.00569211	1.51114	0.218965	vaginal	Klebsiella_oxytoca
0.0103947	0.00603103	2.97055	0.0847929	vaginal	Streptococcus_infantis
0.00426302	0.00684868	0.387454	0.533641	vaginal	Veillonella_atypica
-0.00109115	0.00634558	0.0295684	0.863473	vaginal	Gemella_haemolysans
0.0118071	0.0083782	1.98603	0.158756	vaginal	Lactobacillus_gasseri
0.000559937	0.00665271	0.00708405	0.932924	vaginal	Clostridium_perfringens
0.00473206	0.00609393	0.602984	0.437442	vaginal	Haemophilus_parainfluenzae
0.0191223	0.00736022	6.74993	0.00937511	vaginal	Veillonella_parvula
0.000678484	0.0121439	0.00312149	0.955445	vaginal	Staphylococcus_epidermidis
0.00430222	0.00640107	0.451731	0.501514	vaginal	Corynebacterium_pseudodiphtheriticum
0.015641	0.0068506	5.21283	0.0224208	vaginal	Veillonella_dispar
0.0106087	0.00682362	2.41709	0.120018	vaginal	Haemophilus_haemolyticus
0.00833822	0.00582083	2.052	0.152007	vaginal	Haemophilus_influenzae
-0.000888405	0.00552593	0.0258471	0.872274	vaginal	Klebsiella_pneumoniae
0.00589117	0.00546866	1.16049	0.281364	vaginal	Staphylococcus_aureus
-0.0063315	0.00728416	0.755534	0.38473	vaginal	Varibaculum_cambriense
0.00438659	0.00763595	0.33001	0.565653	vaginal	Citrobacter_unclassified
0.00581669	0.0077527	0.56292	0.453086	vaginal	Citrobacter_freundii
-0.00251517	0.0110408	0.0518955	0.819797	vaginal	Clostridium_butyricum
0.00248433	0.0071437	0.120941	0.728016	vaginal	Anaerococcus_vaginalis
-0.00213936	0.00778778	0.0754644	0.783541	vaginal	Anaerococcus_obesiensis
-0.010954	0.0125419	0.76282	0.382447	vaginal	Clostridium_innocuum
-0.0081037	0.00686923	1.39171	0.238116	vaginal	Staphylococcus_hominis
-0.0202097	0.0119161	2.87642	0.0898857	vaginal	Clostridium_difficile
-0.0155389	0.0115993	1.79464	0.180362	vaginal	Streptococcus_anginosus
-0.0101624	0.00905342	1.25999	0.261654	vaginal	Raoultella_ornithinolytica
-0.00207896	0.00852367	0.0594891	0.807305	vaginal	Streptococcus_peroris
-0.0140395	0.00643343	4.76228	0.02909	vaginal	Peptoniphilus_harei
-0.00664907	0.00849572	0.61252	0.43384	vaginal	Streptococcus_tigurinus
0.00499642	0.00682835	0.53541	0.464341	vaginal	Rothia_unclassified
0.00667222	0.00627001	1.13241	0.287262	vaginal	Atopobium_parvulum
0.00914396	0.00774089	1.39536	0.237502	vaginal	Corynebacterium_propinquum
-0.0108985	0.0105142	1.07444	0.299945	vaginal	Corynebacterium_kroppenstedtii
-0.00082886	0.00967735	0.00733583	0.931745	vaginal	Staphylococcus_lugdunensis
-0.0224106	0.00895253	6.26637	0.0123051	vaginal	Propionibacterium_avidum
0.00967351	0.0102749	0.886372	0.346462	vaginal	Acinetobacter_ursingii
-0.025059	0.0125399	3.99333	0.0456806	vaginal	Propionibacterium_acnes
0.0175617	0.00704435	6.21512	0.0126664	vaginal	Corynebacterium_accolens
0.00557558	0.00898561	0.385022	0.534928	vaginal	Actinomyces_neuii
-0.000186722	0.00619425	0.000908686	0.975952	cesarian	Bifidobacterium_bifidum
0.00866408	0.00808553	1.14823	0.28392	cesarian	Bifidobacterium_breve
-0.000477031	0.0062286	0.0058656	0.938952	cesarian	Bifidobacterium_longum
0.0129276	0.00571365	5.11929	0.0236613	cesarian	Bacteroides_vulgatus
0.00363931	0.00713916	0.259862	0.610215	cesarian	Eggerthella_unclassified
-0.00679829	0.0100225	0.460099	0.497578	cesarian	Streptococcus_thermophilus
-0.00959042	0.00781935	1.5043	0.220012	cesarian	Ruminococcus_torques
-0.00760681	0.00867487	0.768916	0.380552	cesarian	Bifidobacterium_dentium
-0.0214143	0.00877179	5.95979	0.0146358	cesarian	Coprobacillus_unclassified
0.0182354	0.0163465	1.24447	0.264612	cesarian	Clostridium_hathewayi
-0.00742482	0.00605198	1.50514	0.219883	cesarian	Eggerthella_lenta
-0.00987532	0.00656152	2.26513	0.132315	cesarian	Streptococcus_salivarius
0.00178527	0.00599014	0.088825	0.765676	cesarian	Subdoligranulum_unclassified
-0.00762305	0.0064781	1.38472	0.239299	cesarian	Streptococcus_parasanguinis
0.00713651	0.00883713	0.652152	0.419344	cesarian	Enterococcus_casseliflavus
-0.00989828	0.00743342	1.77313	0.182995	cesarian	Clostridium_ramosum
0.00307152	0.00644077	0.227421	0.633443	cesarian	Clostridium_bartlettii
0.00364911	0.00829674	0.193446	0.660064	cesarian	Clostridium_bolteae
0.0150098	0.0103372	2.10836	0.146496	cesarian	Escherichia_coli
-0.0169969	0.00857167	3.93194	0.0473773	cesarian	Rothia_mucilaginosa
0.0174125	0.00801965	4.71422	0.0299142	cesarian	Actinomyces_graevenitzii
0.00709713	0.00607933	1.36287	0.243041	cesarian	Actinomyces_odontolyticus
0.018228	0.01174	2.41069	0.120509	cesarian	Veillonella_unclassified
0.00608081	0.00985641	0.380614	0.537275	cesarian	Streptococcus_mitis_oralis_pneumoniae
-0.00358306	0.00641543	0.31193	0.576498	cesarian	Finegoldia_magna
0.0152047	0.00957141	2.5235	0.112161	cesarian	Escherichia_unclassified
0.00230187	0.00760058	0.0917205	0.762001	cesarian	Flavonifractor_plautii
-0.0054467	0.00982136	0.307556	0.579184	cesarian	Enterococcus_avium
0.00669759	0.00698789	0.918637	0.337833	cesarian	Lactococcus_lactis
-0.00492003	0.00555522	0.784391	0.375802	cesarian	Bacteroides_fragilis
0.00011942	0.00690789	0.000298859	0.986207	cesarian	Enterococcus_faecalis
0.0140845	0.0114641	1.50939	0.219232	cesarian	Parabacteroides_unclassified
0.000425414	0.00752491	0.00319611	0.954916	cesarian	Parabacteroides_distasonis
-0.000448617	0.00492152	0.00830909	0.92737	cesarian	Streptococcus_vestibularis
0.00846191	0.0062183	1.85179	0.173575	cesarian	Bifidobacterium_pseudocatenulatum
-0.00949998	0.00859235	1.22242	0.268886	cesarian	Ruminococcus_gnavus
0.00898831	0.00835234	1.15808	0.281864	cesarian	Dolosigranulum_pigrum
-0.00935668	0.00811576	1.32918	0.24895	cesarian	Gemella_unclassified
-0.0109529	0.0136616	0.642774	0.422708	cesarian	Bifidobacterium_adolescentis
0.0083185	0.00736331	1.27627	0.258593	cesarian	Bacteroides_uniformis
-0.00959171	0.0130613	0.539288	0.462728	cesarian	Clostridium_nexile
-0.00579158	0.00547398	1.11941	0.290046	cesarian	Bacteroides_thetaiotaomicron
-0.00215518	0.013391	0.0259023	0.872139	cesarian	Bacteroides_ovatus
-0.00560682	0.00894066	0.393273	0.530584	cesarian	Erysipelotrichaceae_bacterium_6_1_45
-0.0127186	0.0124506	1.04353	0.307003	cesarian	Lactobacillus_rhamnosus
0.00482137	0.00600224	0.645229	0.421824	cesarian	Enterobacter_cloacae
-0.00828141	0.00632117	1.71638	0.19016	cesarian	Klebsiella_unclassified
0.00219385	0.00647755	0.114708	0.734847	cesarian	Bacteroides_dorei
0.00159875	0.00548232	0.0850419	0.770578	cesarian	Klebsiella_oxytoca
0.0044228	0.0106838	0.171373	0.678894	cesarian	Streptococcus_infantis
-0.00258333	0.00585848	0.194443	0.659244	cesarian	Veillonella_atypica
-0.0160152	0.00760363	4.43629	0.0351826	cesarian	Gemella_haemolysans
-0.012701	0.00954485	1.77066	0.1833	cesarian	Lactobacillus_gasseri
-0.00634654	0.00715153	0.787545	0.374844	cesarian	Clostridium_perfringens
0.00298313	0.0079993	0.139072	0.709205	cesarian	Haemophilus_parainfluenzae
0.00789965	0.0064765	1.48777	0.222564	cesarian	Veillonella_parvula
0.000755007	0.0129318	0.00340865	0.953443	cesarian	Staphylococcus_epidermidis
0.0130239	0.00628539	4.29358	0.0382566	cesarian	Corynebacterium_pseudodiphtheriticum
0.0133487	0.00648352	4.23895	0.0395065	cesarian	Veillonella_dispar
0.0138745	0.00574117	5.84027	0.0156634	cesarian	Haemophilus_haemolyticus
0.0229371	0.00822039	7.7856	0.00526644	cesarian	Haemophilus_influenzae
0.00469437	0.00632386	0.551049	0.457889	cesarian	Klebsiella_pneumoniae
0.0057934	0.00561666	1.06392	0.302322	cesarian	Staphylococcus_aureus
-0.00191487	0.00621931	0.0947967	0.758166	cesarian	Varibaculum_cambriense
-0.0117628	0.00883827	1.77126	0.183226	cesarian	Citrobacter_unclassified
-0.0106301	0.00864163	1.51316	0.218657	cesarian	Citrobacter_freundii
-0.0293211	0.0172327	2.89502	0.0888539	cesarian	Clostridium_butyricum
-0.0144165	0.014188	1.03248	0.309577	cesarian	Anaerococcus_vaginalis
-0.210464	0.624386	0.113619	0.736061	cesarian	Anaerococcus_obesiensis
-0.00977872	0.0109025	0.804476	0.369759	cesarian	Clostridium_innocuum
0.00132916	0.00630706	0.0444117	0.833089	cesarian	Staphylococcus_hominis
0.00738477	0.00620964	1.4143	0.234344	cesarian	Clostridium_difficile
0.00336793	0.00819409	0.168937	0.681058	cesarian	Streptococcus_anginosus
0.00395002	0.00814925	0.234944	0.627882	cesarian	Raoultella_ornithinolytica
0.0231562	0.0102357	5.11804	0.0236784	cesarian	Streptococcus_peroris
0.0106295	0.00687625	2.38957	0.122147	cesarian	Peptoniphilus_harei
0.00841886	0.00793114	1.12677	0.288465	cesarian	Streptococcus_tigurinus
-0.012958	0.00890498	2.11743	0.145631	cesarian	Rothia_unclassified
0.00702459	0.00500255	1.97178	0.160259	cesarian	Atopobium_parvulum
-0.232725	0.598834	0.151033	0.69755	cesarian	Corynebacterium_propinquum
-0.0160377	0.00777114	4.25905	0.0390418	cesarian	Corynebacterium_kroppenstedtii
-0.0046977	0.00743556	0.399156	0.527525	cesarian	Staphylococcus_lugdunensis
-0.00752327	0.0103203	0.531409	0.466015	cesarian	Propionibacterium_avidum
0.00819474	0.007317	1.25431	0.262731	cesarian	Acinetobacter_ursingii
-0.0360344	0.0164806	4.78064	0.0287814	cesarian	Propionibacterium_acnes
-0.257998	0.695812	0.137482	0.710797	cesarian	Corynebacterium_accolens
-0.0140756	0.0128461	1.20058	0.273206	cesarian	Actinomyces_neuii
