# Supplementary material for: The relationship between the gut microbiome and the risk of respiratory infections among newborns
Source: Commun Med (Lond). 2022 Jul 14;2:87. doi: 10.1038/s43856-022-00152-1 (PMC9283516; doi:10.1038/s43856-022-00152-1)
Supplement: Supplementary file 4 — Supplementary Data 3 [file 43856_2022_152_MOESM4_ESM.xlsx]

## Sheet: Sheet1
outcome	species	mean	lower	upper
diarrhea_o	Streptococcus peroris	1.02861	1.01191	1.04559
diarrhea_o	Streptococcus salivarius	0.972396	0.955252	0.989847
urti_c	Clostridium butyricum	0.903671	0.85654	0.953395
urti_c	Coprobacillus unclassified	0.973805	0.957507	0.990381
urti_c	Veillonella parvula	1.02455	1.00843	1.04094
urti_c	Corynebacterium pseudodiphtheriticum	1.01959	1.00664	1.03271
urti_c	Streptococcus peroris	1.02993	1.00912	1.05117
